# Supplementary material for: The Role of Tomato WRKY Genes in Plant Responses to Combined Abiotic and Biotic Stresses
Source: Front Plant Sci. 2018 Jun 13;9:801. doi: 10.3389/fpls.2018.00801 (PMC6008426; doi:10.3389/fpls.2018.00801)
Supplement: TABLE S2 — The involvements of tomato SlWRKY genes and their homologs in plant responses to biotic and abiotic stresses. [file Table_2.xlsx]

## Sheet: SlWRKY function
Group	Gene	Locus	SGN-Unigene	Homolog			Functional characterization				Reference
				O. sativa	A. thaliana	Wheat (Ta), Barley (Hv),Grape (Vq),	Drought	Salt	Cold	Pathogens infection
I	SlWRKY1	Solyc07g047960	SGN-U567993
I	SlWRKY2	Solyc07g066220	SGN-U579457		AtWRKY34		upregulated
										Botrytis cinerea	(Lai et al., 2008)
I	SlWRKY3	Solyc02g088340	SGN-U570041				upregulated				(Karkute et al. 2018)
I	SlWRKY4	Solyc05g012770	SGN-U569551		AtWRKY4		negatice regulator			Positive regulator of B. cinerea	(Karkute et al. 2015)
					AtWRKY3						(Lai et al., 2008)
I	SlWRKY5	Solyc03g104810	SGN-U570042
I	SlWRKY14	Solyc12g006170	-
I	SlWRKY15	Solyc10g005680	-
I	SlWRKY18	Solyc07g065260	SGN-U562765				upregulated		upregulated		(Lin Chen et al. 2015), (Karkute et al. 2018)
			SGN-U562767
			SGN-U589282
I	SlWRKY20	Solyc12g014610	SGN-U589283
I	SlWRKY31	Solyc06g066370	SGN-U576517	OsWRKY30	AtWRKY25	TaWRKY44	upregulated	upregulated		Positive regulator of B. cinerea	(Huang et al. 2012), (Shen et al., 2012)
			SGN-U576519								(Liang et al., 2017)
I	SlWRKY32	Solyc07g005650	SGN-U576385				positive regulator				(Huang et al. 2012)
I	SlWRKY33	Solyc09g014990	SGN-U577212		AtWRKY33			upregulated		Positive regulator of B. cinerea, P. nicotiana, P. infestanse, A. brassicicola	(Zheng et al., 2006),
											(Zhou et al., 2015)
I	SlWRKY34	Solyc05g055750	-		AtWRKY34					Botrytis cinerea
I	SlWRKY36	Solyc04g056360	-
I	SlWRKY44	Solyc10g084380	-
II-a	SlWRKY39	Solyc03g116890	SGN-U566776	OsWRKY28	AtWRKY40	HvWRKY1	upregulated, low proline and malonic dialdehyde content	upregulated, low proline and malonic dialdehyde content		P. syringae, G. orontii, B. graminis fsp. Hordei, M. oryzae, X. oryzae pv. Oryzae (xoo)	(X. Sun et al. 2015), (Shen et al., 2007)
				OsWRKY71	AtWRKY18	HvWRKY2					(Mare et al., 2004; Sarris et al., 2015)
					AtWRKY60						(Xu et al., 2006)
II-a	SlWRKY40	Solyc06g068460	SGN-U566777						upregulated		(Lin Chen et al. 2015)
II-a	SlWRKY43	Solyc12g042590	-
II-a	SlWRKY45	Solyc08g067360	SGN-U583014						upregulated		(Lin Chen et al. 2015)
II-a	SlWRKY46	Solyc08g067340	SGN-U583016	OsWRKY62						Tomato yellow leaf curl Sardinia virus (TYLCSV), X. oryzae pv. Oryzae (xoo)	(Peng et al., 2008)
II-b	SlWRKY6	Solyc02g080890.2.1	SGN-U571282
II-b	SlWRKY9	Solyc01g104550	SGN-U581993
II-b	SlWRKY16	Solyc02g032950.2.1	SGN-U571281
II-b	SlWRKY17	Solyc07g051840	SGN-U571140						uprerulated		(Lin Chen et al. 2015)
			SGN-U576773
II-b	SlWRKY72	Solyc02g067430	-				upregulated			P. syringae pv. Tomato, Meloidogyne incognita P77R3, Potato aphids	(Karkute et al. 2017), (Bhattarai et al., 2010)
II-b	SlWRKY73	Solyc03g113120	SGN-U571278							P. syringae pv. Tomato, Meloidogyne incognita P77R3, Potato aphids	(Bhattarai et al., 2010)
II-b	SlWRKY74	Solyc06g070990	SGN-U571280				positive regulator			P. syringae pv. Tomato, Meloidogyne incognita P77R3, Potato aphids	(Huang et al. 2012), (Bhattarai et al., 2010)
II-b	SlWRKY76	Solyc05g007110	SGN-U571279
II-c	SlWRKY12	Solyc01g089960	SGN-U580404						upregulated		(Lin Chen et al. 2015)
II-c	SlWRKY13	Solyc04g051540.2.1	-				Reduction on water loss, cell death, malonic dialdehyde & relative electrolyte leakage	upregulated			(Jiang et al. 2016), (Lin Chen et al. 2015)
							high proline & ROS scavenging enzyme activities
II-c	SlWRKY28	Solyc12g011200	-				Up-regulated, growth recovery				(Babitha et al. 2013)
II-c	SlWRKY30	Solyc07g056280	SGN-U584365				Upregulated				(Karkute et al. 2018)
II-c	SlWRKY47	Solyc01g058540.2.1
II-c	SlWRKY48	Solyc05g053380	SGN-U577936
II-c	SlWRKY50	Solyc08g062490	-						upregulated		(Lin Chen et al. 2015)
II-c	SlWRKY51	Solyc04g051690	SGN-U585068						upregulated		(Lin Chen et al. 2015)
II-c	SlWRKY55	Solyc04g072070	SGN-U572575
II-c	SlWRKY56	Solyc08g081630	-
II-c	SlWRKY57	Solyc05g012500	SGN-U564256					upregulated			(Huang et al. 2012).
II-c	SlWRKY61	Solyc12g056750	-
II-c	SlWRKY71	Solyc02g071130.2.1	SGN-U586086
II-c	SlWRKY75	Solyc05g015850	SGN-U580500				upregulated				(Karkute et al. 2018)
II-c	SlWRKY83						upregulated				(Karkute et al. 2018)
II-c	SlWRKY59				AtWRKY52					Positive regulator of P. syringae, Ralstonia solanacearum	(Sarris et al., 2015)
II-c	SlWRKY27	Solyc03g082750						upregulated
II-d	SlWRKY7	Solyc04g078550	-
II-d	SlWRKY8	Solyc02g093050.2.1	SGN-U565155					upregulated			(Huang et al. 2012)
II-d	SlWRKY10	Solyc12g096350	SGN-U576890					upregulated			(Huang et al. 2012)
II-d	SlWRKY11	Solyc08g006320	SGN-U563809					upregulated			(Huang et al. 2012)
II-d	SlWRKY21	Solyc06g008610	SGN-U567227
II-d	SlWRKY24	Solyc09g066010	SGN-U570700
II-e	SlWRKY22	Solyc01g095100	SGN-U565154
			SGN-U587314
II-e	SlWRKY23	Solyc01g079260	SGN-U579553		AtWRKY23			upregulated	upregulated	P. syringae, TYLCSV, Negative regulator Nematodes Heterodera schachtii, Positive regulator of R. solanacearum	(Huang et al. 2012), (Lin Chen et al. 2015)
					AtWRKY27						(Grunewald et al., 2008),
II-e	SlWRKY25	Solyc10g011910	-
II-e	SlWRKY29	Solyc08g081610	SGN-U602602
II-e	SlWRKY35	Solyc02g021680	-
II-e	SlWRKY37	Solyc01g079360	SGN-U565156
			SGN-U565158
II-e	SlWRKY62	Solyc05g050040	-
II-e	SlWRKY63	Solyc05g050050	-
II-e	SlWRKY64	Solyc05g050060	-
II-e	SlWRKY65	Solyc05g045710	-
II-e	SlWRKY66	Solyc05g045880	-
II-e	SlWRKY67	Solyc05g045800	-
II-e	SlWRKY68	Solyc03g007640
II-e	SlWRKY69	Solyc04g050210	-
II-e	SlWRKY70	Solyc05g014040	-
II-e	SlWRKY77	Solyc10g007970	-				upregulated				(Karkute et al. 2018)
II-e	SlWRKY78	Solyc07g055280	-
II-e	SlWRKY79	Solyc02g072190	SGN-U574566						upregulated		(Lin Chen et al. 2015)
III	SlWRKY19	Solyc06g048870	-
III	SlWRKY41	Solyc01g095630	SGN-U577434					positive regulator			(Huang et al. 2012).
			SGN-U591884		AtWRKY46		positive regulator	positive regulator			(Ding et al., 2015)
III	SlWRKY42	Solyc10g009550	SGN-U601704
III	SlWRKY52	Solyc03g007380	SGN-U588301
III	SlWRKY53	Solyc08g008280	-		AtWRKY53	VqWRKY52		positive regulator		P. syringae, TYLCSV	(Huang et al. 2012).
										Negative regulator of R. solanacearum	(Murray et al., 2007; Mukhtar et al., 2008)
										Positive regulator of Golovinomyces cichoracearum, P. syringae pv. tomato DC3000, negative regulator of B. cinerea	(Wang et al., 2017)
III	SlWRKY54	Solyc08g082110	SGN-U564690							P. syringae, TYLCSV
III	SlWRKY58	Solyc05g050340	SGN-U586854			GhWRKY41	upregulated	upregulated			(Karkute et al. 2017)
III	SlWRKY60	Solyc05g050330	-
III	SlWRKY80	Solyc03g095770	SGN-U582610					positive regulator		B. cinerea, Oidium neolycopersici, P. infestans, P. syringae, tomato leaf curl virus, Xanthomonas perforans; Positive regulator of Macrosiphum euphorbiae, M. javanica	(Huang et al., 2012; Du et al., 2015; Huang et al., 2016), (Atamian et al., 2012)
III	SlWRKY81	Solyc09g015770	SGN-U578656	OsWRKY45	AtWRKY38			positive regulator		P. syringae, TYLCSV,	(Huang et al. 2012).
					AtWRKY48					Negative regulators of P. syringae, Nilaparvata lugens, X. oryzae pv oryzae (Xoo); Positive regulator of Magnaporthe grisea, X. oryzae pv oryzicola (Xoc); Negative regulators of drought, salt, and cold stresses	(Qiu et al., 2009; Tao et al., 2009; Tao et al., 2011)
					AtWRKY62						(Xu et al., 2006; Kim et al., 2008; Xing et al., 2008),
	SlWRKY26	Solyc03g082810	SGN-U600423
	SlWRKY49	Solyc09g010960	-
